# Supplementary material for: Molecular taxonomic study of Strongyloides spp. in Sri Lanka with emphasis on Strongyloides fuelleborni on the premises of a Sri Lankan university
Source: Front Parasitol. 2026 Jul 8;5:1821438. doi: 10.3389/fpara.2026.1821438 (PMC13388871; doi:10.3389/fpara.2026.1821438)
Supplement: Supplementary file 2 [file Table1.xlsx]

## Sheet: Whole overview
				Suppl. Table 1
Worm identifier		Species	Host	cox-1 haplotype	WGS sequencing	SSU	SSU
Host	worm			accession number	number	HVR-I	HVR-IV
SLM001	IL3-1	S. fuelleborni	Monkey	PX993800	16	XIV	S
	IL3-4	S. fuelleborni	Monkey	PX993799	17	XIV	-
SLM002	IL3-4	S. fuelleborni	Monkey	PX993806
SLM003	IL3-1	S. fuelleborni	Monkey	PX993799
SLM004	IL3-1	S. fuelleborni	Monkey	PX993801
SLM007	IL3-4	S. fuelleborni	Monkey	PX993801	14	XIV	S
	IL3-6	S. fuelleborni	Monkey	PX993806
SLM012	IL3-1	S. fuelleborni	Monkey	PX993805	3	XII/XIV	S/U
	IL3-2	S. fuelleborni	Monkey	PX993806	4	XII/XIV	S/U
	IL3-3	S. fuelleborni	Monkey	PX993806
	IL3-5	S. fuelleborni	Monkey	PX993806
	IL3-7	S. fuelleborni	Monkey	PX993806
	IL3-8	S. fuelleborni	Monkey	PX993806
SLM015	IL3-1	S. fuelleborni	Monkey	PX993801	5	XIV	S
	IL3-3	S. fuelleborni	Monkey	PX993795	6	XIV	S
	IL3-4	S. fuelleborni	Monkey	PX993801	7	XIV	S
	IL3-5	S. fuelleborni	Monkey	PX993795	24	XIV	S
	IL3-7	S. fuelleborni	Monkey	PX993801
	IL3-9	S. fuelleborni	Monkey	PX993805
	IL3-12	S. fuelleborni	Monkey	PX993797
SLM018	1	S. fuelleborni	Monkey	PX993801	26	XIV	S
	2	S. fuelleborni	Monkey	PX993801	27	XIV	S
	3	S. fuelleborni	Monkey	PX993805
	4	S. fuelleborni	Monkey	PX993805
	13	S. fuelleborni	Monkey	PX993796	25
SLM019	1	S. fuelleborni	Monkey	PX993799	33	XII/XIV	-
	5	S. fuelleborni	Monkey	PX993807	34	XII/XIV	-
	6	S. fuelleborni	Monkey	PX993799
	7	S. fuelleborni	Monkey	PX993799
SLM020	1	S. fuelleborni	Monkey	PX993804	29	XII/XIV	S/U
SLM022	4	S. fuelleborni	Monkey	PX993806
SLM023	4	S. fuelleborni	Monkey	PX993798	28	XIV	S
SLM024	2	S. fuelleborni	Monkey	PX993808	32	XIV	S
SLM215	F1	S. fuelleborni	Monkey	PX993795	1	XIV	S
	F2	S. fuelleborni	Monkey	PX993806	2	XII/XIV	S/U
	F3	S. fuelleborni	Monkey	PX993799	10	XII/XIV	S/U
SLD005	IL3-4	S. stercoralis	Dog	PX993809
	IL3-5	S. fuelleborni	Dog	PX993802	24*	XIV	-
SLD009	1	S. fuelleborni	Dog	PX993803
		*Because of low coverage, this sequence is not included in Fig. 1 B
